# Supplementary material for: Nasopharyngeal Bacterial–Fungal Dysbiosis in Respiratory-Diseased Endangered Forest Musk Deer (Moschus berezovskii)
Source: Biology (Basel). 2026 Apr 6;15(7):587. doi: 10.3390/biology15070587 (PMC13072165; doi:10.3390/biology15070587)
Supplement: Supplementary file 1 [file biology-15-00587-s001.zip › Table S1 and S2.xlsx]

## Sheet: Sup Table S1
Supplementary Table S1. Summary of 16S rRNA gene V3-V4 amplicon sequencing data quality metrics
Sample	Raw_Reads	Raw_Bases	Valid_Tags	Valid_Bases	Valid%	Q20%	Q30%	GC%
Con1	83737	41.87M	79846	33.99M	95.35	97.19	91.93	51.12
Con2	81032	40.52M	68804	28.72M	84.91	96.76	90.66	54.01
Con3	80478	40.24M	72094	29.91M	89.58	97.77	93.31	54.56
Con4	86639	43.32M	81383	34.63M	93.93	97.45	92.43	51.26
Con5	87610	43.80M	75525	31.72M	86.21	91.87	80.68	53.34
Con6	81097	40.55M	73813	30.93M	91.02	97.19	91.81	52.17
Res1	69437	34.72M	59804	24.92M	86.13	94.49	87.17	51.12
Res2	86149	43.07M	77686	33.05M	90.18	97.29	92.15	51.33
Res3	80547	40.27M	71274	29.74M	88.49	97.68	93.18	54.21
Res4	83530	41.77M	72111	30.77M	86.33	97.26	92.14	51.54
Res5	87840	43.92M	75450	31.96M	85.89	96.85	91.13	52.04
Res6	86615	43.31M	79715	33.99M	92.03	97.23	92.04	50.4

## Sheet: Sup Table S2
Supplementary Table S2. Summary of valid sequencing data for ITS amplicons
Sample	Raw_Reads	Raw_Bases	Valid_Tags	Valid_Bases	Valid%	Q20%	Q30%	GC%
Con1	85618	42.81M	81358	22.78M	95.02	99.76	98.78	58.41
Con2	84855	42.43M	78763	23.92M	92.82	99.16	96.39	62.27
Con3	84135	42.07M	79683	22.69M	94.71	99.73	98.59	59.81
Con4	81183	40.59M	77214	22.02M	95.11	99.75	98.59	55.25
Con5	80013	40.01M	76197	21.58M	95.23	99.75	98.71	55.55
Con6	83693	41.85M	79940	22.72M	95.52	99.54	97.97	55.78
Res1	83040	41.52M	78811	20.47M	94.91	99.83	99.07	53.57
Res2	84028	42.01M	74527	19.60M	88.69	99.18	96.57	53.68
Res3	83074	41.54M	78575	21.45M	94.58	99.75	98.59	49.83
Res4	86248	43.12M	81008	22.64M	93.92	99.78	98.75	48.18
Res5	81513	40.76M	73814	18.84M	90.55	99.66	98.21	54.45
Res6	85344	42.67M	83068	22.51M	97.33	99.8	99.06	52.65
